# Supplementary material for: Metabolomic Profiling, Box–Behnken Design-Based Optimization of Ultrasonic Extraction, and Skin Anti-Aging Potential of the Green Husk of Juglans regia L. as a Sustainable Natural Waste
Source: Molecules. 2025 Oct 27;30(21):4191. doi: 10.3390/molecules30214191 (PMC12608389; doi:10.3390/molecules30214191)
Supplement: Supplementary file 1 [file molecules-30-04191-s001.zip]

Archive with 1 entries (1 files):
- molecules-3895599-supplementary.pdf
